# Supplementary material for: Clinicopathological Determinants of Recurrence Risk and Survival in Mucinous Ovarian Carcinoma
Source: Cancers (Basel). 2021 Nov 21;13(22):5839. doi: 10.3390/cancers13225839 (PMC8616033; doi:10.3390/cancers13225839)
Supplement: Supplementary file 1 [file cancers-13-05839-s001.zip]

Archive with 1 entries (1 files):
- cancers-1420098-supplementary.pdf
